# Supplementary material for: Brain injury biomarkers do not predict delirium in acutely ill older patients: a prospective cohort study
Source: Sci Rep. 2023 Mar 27;13:4964. doi: 10.1038/s41598-023-32070-0 (PMC10041516; doi:10.1038/s41598-023-32070-0)
Supplement: Supplementary file 1 — Supplementary Information 1. [file 41598_2023_32070_MOESM1_ESM.xlsx]

## Sheet: DATA_DESFECHO
protocolo	desfecho	Data de Admissão	Diagnósticos	Data Saída	Duração de Internação	UTI	IOT	Admissão UTI	Alta UTI	Duração Internação UTI	S100B	NSE	Tau
8	0	2019-08-12	I61 Hemorragia intracerebral	2019-08-20	8	1	0	2019-08-12	2019-08-19	7	#REF!	1.273	43.043
12	0	2019-08-14	I63 Infarto cerebral R56 Convulsões, não classificadas em outra parte	2019-09-05	22	0	0			0	#REF!	0.874	37.767
18	0	2019-08-20	J15 Pneumonia bacteriana não classificada em outra parte	2019-08-27	7	0	0			0	#REF!	0.743	24.955
20	0	2019-09-30	M31.5 Arterite de células gigantes com polimialgia reumática	2019-10-09	9	0	0			0	#REF!	1.079	43.32
21	0	2019-09-30	I74 Embolia e trombose arteriais	2019-10-14	14	1	0	2019-10-08	2019-10-10	2	#REF!	0.911	38.014
22	1	2019-09-30	L08 Outras infecções localizadas da pele e do tecido subcutâneo A41 Outras septicemias I74 Embolia e trombose arteriais	2019-10-07	7	1	1	2019-10-03	2019-10-07	4	#REF!	1.519	68.527
23	0	2019-10-02	R56 Convulsões, não classificadas em outra parte	2019-10-02	0	0	0			0	#REF!	0.798	31.843
24	0	2019-10-02	K83.0 Colangite A41 Outras Septicemia	2019-10-14	12	0	0			0	#REF!	1.719	58.777
25	0	2019-10-03	K72 Insuficiência hepática não classificada em outra parte	2019-10-03	0	0	0			0	#REF!	0.783	32.399
26	1	2019-10-04	R10 Abdome agudo C25.9 Neoplasia maligna do pâncreas, não especificado	2019-10-10	6	0	0			0	#REF!	3.645	112.89
27	0	2019-10-04	R10 Abdome agudo K56.1 Intussuscepção	2019-10-12	8	1	1	2019-10-04	2019-10-08	4	#REF!	1.701	58.715
28	0	2019-10-04	R10 Abdome agudo K62 Outras doenças do reto e do ânus	2019-10-05	1	0	0			0	#REF!	1.426	41.932
29	0	2019-10-06	J15 Pneumonia bacteriana não classificada em outra parte A41 Outras septicemias	2019-10-14	8	0	0			0	#REF!	1.279	46.159
30	0	2019-10-07	R10 Abdome agudo K35.0 Apendicite aguda	2019-11-06	30	0	0			0	#REF!	4.111	113.692
32	0	2019-10-08	R60.1 Edema generalizado	2019-10-10	2	0	0			0	#REF!	1.581	49.46
33	0	2019-10-08	I63 Infarto cerebral	2019-10-29	21	1	0	2019-10-07	2019-10-08	1	#REF!	3.836	123.688
34	0	2019-10-10	J15 Pneumonia bacteriana não classificada em outra parte	2019-10-24	14	0	0			0	#REF!	2.156	83.197
35	0	2019-10-10	R10 Abdome agudo K82 Colecistite A41 Outras septicemias	2019-10-17	7	0	1			0	#REF!	2.895	99.809
36	1	2019-10-11	K65 Peritonite A41 Outras septicemia	2019-10-22	11	1	0	2019-10-15	2019-10-22	7	#REF!	1.648	53.563
37	0	2019-10-12	J15 Pneumonia bacteriana não classificada em outra parte A41 Outras septicemias	2019-11-01	20	0	0			0	#REF!	1.598	59.27
38	0	2019-10-12	N39.0 Infecção do trato urinário de localização não especificada A41 Outras septicemias	2019-10-22	10	0	0			0	#REF!	3.368	97.033
39	0	2019-10-12	A09 Diarréia e gastroenterite de origem infecciosa presumível A41 Outras septicemias	2019-10-18	6	0	0			0	#REF!	1.185	44.215
40	0	2019-10-14	R10 Abdome agudo K82 Colecistite A41 Outras septicemias	2019-10-31	17	1	0	2019-10-15	2019-10-19	4	#REF!	2.662	105.12
41	0	2019-10-14	R10.0 Abdome agudo K59.0 Constipação E87.1 Hiposmolaridade e hiponatremia	2019-10-19	5	0	0			0	#REF!	1.257	49.583
42	0	2019-10-15	I63 Infarto cerebral I26 Embolia pulmonar	2019-10-19	4	1	0	2019-10-14	2019-10-18	4	#REF!	4.393	141.428
43	0	2019-10-16	I74 Embolia e trombose arteriais L08.9 Infecção localizada da pele e do tecido subcutâneo, não especificada A41 Outras septicemias	2019-11-21	36	1	1	2019-10-29	2019-10-31	2	#REF!	0.643	28.512
44	0	2019-10-17	I71 Aneurisma e dissecção da aorta	2019-10-24	7	1	0	2019-10-17	2019-10-22	5	#REF!	2.554	80.959
45	0	2019-10-17	K92.2 Hemorragia gastrointestinal, sem outra especificação	2019-10-18	1	0	0			0	#REF!	2.155	82.556
46	0	2019-10-17	I71 Aneurisma e dissecção da aorta	2019-11-11	25	1	1	2019-10-24	2019-11-06	13	#REF!	1.046	42.055
47	0	2019-10-17	J15 Pneumonia bacteriana não classificada em outra parte A41 Outras septicemias C34 Neoplasia maligna dos brônquios e dos pulmões	2019-10-26	9	0	0			0	#REF!	1.526	52.884
48	1	2019-10-17	S06.6 Hemorragia subaracnóide devida a traumatismo S09.8 Outros traumatismos especificados da cabeça W19 Queda sem especificação	2019-11-04	18	1	1	2019-10-18	2019-10-21	3	#REF!	1.443	53.47
49	0	2019-10-18	I74 Embolia e trombose arteriais L08.9 Infecção localizada da pele e do tecido subcutâneo, não especificada	2019-11-21	34	0	1			0	#REF!	1.406	49.721
50	1	2019-10-20	N39.0 Infecção do trato urinário de localização não especificada A41 Outras septicemias	2019-10-30	10	1	0	2019-10-26	2019-10-30	4	#REF!	1.102	46.356
52	0	2019-10-22	R33 Retenção urinária N17Insuficiência renal aguda N40 Hiperplasia da próstata	2019-10-26	4	0	0			0	#REF!	1.356	48.102
53	0	2019-10-22	F05.9 Delirium não especificado N17Insuficiência renal aguda N10 Nefrite túbulo-intersticial aguda Y57Efeitos adversos de outras drogas e medicamentos e as não especificadas	2019-10-28	6	0	0			0	#REF!	2.514	76.084
54	0	2019-10-22	F05.9 Delirium não especificado N39.0 Infecção do trato urinário de localização não especificada	2019-10-23	1	0	0			0	#REF!	6.016	219.503
55	0	2019-10-22	I63 Infarto cerebral	2019-11-11	20	1	0	2019-10-22	2019-10-27	5	#REF!	1.791	65.842
56	0	2019-10-24	I50 Insuficiência cardíaca	2019-11-08	15	0	0			0	#REF!	0.744	32.152
57	0	2019-10-24	L08 Outras infecções localizadas da pele e do tecido subcutâneo A41 Outras septicemias I74 Embolia e trombose arteriais	2019-11-12	19	0	0			0	#REF!	1.36	53.168
58	0	2019-10-25	N39.0 Infecção do trato urinário de localização não especificada A41 Outras septicemias	2019-10-29	4	0	0			0	#REF!	5.552	152.534
59	0	2019-10-25	I74 Embolia e trombose arteriais L08.9 Infecção localizada da pele e do tecido subcutâneo, não especificada	2019-11-06	12	0	0			0	#REF!	2.622	102.886
61	0	2019-10-27	I63 Infarto cerebral	2019-11-09	13	1	0	2019-10-27	2019-10-31	4	#REF!	1.115	34.898
62	1	2019-10-27	J15 Pneumonia bacteriana não classificada em outra parte A41 Outras septicemias J84 Outras doenças pulmonares intersticiais	2019-11-22	26	1	1	2019-10-26	2019-11-06	11	#REF!	2.016	69.051
63	0	2019-10-28	R10 Abdome agudo K82 Colecistite	2019-10-31	3	0	1			0	#REF!	2.141	74.696
65	0	2019-10-29	R10 Abdome agudo C76 Neoplasia maligna de outras localizações e de localizações mal definidas	2019-10-31	2	0	0			0	#REF!	1.157	43.413
66	0	2019-10-30	I74 Embolia e trombose arteriais L08.9 Infecção localizada da pele e do tecido subcutâneo, não especificada A41 Outras septicemias	2019-12-06	37	1	1	2019-11-19	2019-11-29	10	#REF!	1.683	54.828
69	0	2019-10-31	I63 Infarto cerebral	2019-11-14	14	1	0	2019-10-01	2019-10-30	29	#REF!	7.521	204.828
70	0	2019-10-31	J96.9 Insuficiência respiratória não especificada R22.1 Tumefação, massa ou tumoração localizadas do pescoço C83.3 Linfoma não-Hodgkin difuso, grandes células (difuso)	2019-11-03	3	0	1			0	#REF!	1.672	56.895
71	0	2019-11-01	L08.9 Infecção localizada da pele e do tecido subcutâneo, não especificada A41 Outras septicemias	2019-11-07	6	1	0	2019-11-02	2019-11-04	2	#REF!	4.67	141.644
72	0	2019-11-01	K85.9 Pancreatite aguda, não especificada	2019-11-03	2	0	0			0	#REF!	2.307	75.097
73	0	2019-11-01	J15 Pneumonia bacteriana não classificada em outra parte A41 Outras septicemias	2019-11-11	10	0	0			0	#REF!	2.273	79.293
74	1	2019-11-02	A49 Infecção bacteriana de localização não especificada A41 Outras septicemias	2019-12-07	35	1	0	2019-11-03	2019-12-07	34	#REF!	2.918	96.107
75	1	2019-11-03	K92.2 Hemorragia gastrointestinal, sem outra especificação	2019-11-04	1	0	1			0	#REF!	1.902	73.463
76	1	2019-11-04	N39.0 Infecção do trato urinário de localização não especificada A41 Outras septicemias	2020-01-23	80	0	1				#REF!	4.068	150.123
77	0	2019-11-04	I63 Infarto cerebral	2019-11-09	5	1	0	2019-11-04	2019-11-09	5	#REF!	0.88	33.016
78	0	2019-11-06	I63 Infarto cerebral	2019-11-06	0	0	0			0	#REF!	3.337	104.499
79	0	2019-11-07	A09 Diarréia e gastroenterite de origem infecciosa presumível A41 Outras septicemias	2019-11-12	5	1	0	2019-11-07	2019-11-12	5	#REF!	0.976	40.667
80	0	2019-11-07	R42 Tontura e instabilidade G63.2 Polineuropatia diabética	2019-11-13	6	0	0			0	#REF!	1.214	46.004
81	0	2019-11-09	R10Abdome agudo K83.0 Colangite	2019-08-17	-84	0	0			0	#REF!	1.782	57.19
82	0	2019-11-09	I61 Hemorragia intracerebral S09.8 Outros traumatismos especificados da cabeça W19 Queda sem especificação	2019-11-12	3	0	0			0	#REF!	1.317	46.128
83	0	2019-11-09	I26 Embolia pulmonar	2019-11-22	13	0	0			0	#REF!	2.003	59.27
84	1	2019-11-09	R42 Tontura e instabilidade G12.2 Doença do neurônio motor	2019-12-20	41	0	0			0	#REF!	1.488	50.941
85	0	2019-11-10	I63 Infarto cerebral	2019-11-14	4	0	0			0	#REF!	0.699	29.992
86	0	2019-11-11	I74 Embolia e trombose arteriais	2019-11-28	17	1	1	2019-11-21	2019-11-22	1	#REF!	1.091	40.605
87	1	2019-11-11	J96.0 Insuficiência respiratória aguda D64.9 Anemia não especificada C92Leucemia mielóide	2019-11-15	4	0	0			0	#REF!	1.442	55.229
88	0	2019-11-11	I50 Insuficiência cardíaca	2019-11-18	7	1	0	2019-11-11	2019-11-15	4	#REF!	2.804	86.574
89	0	2019-11-12	J15 Pneumonia bacteriana não classificada em outra parte	2019-11-19	7	0	0			0	#REF!	1.913	63.418
90	1	2019-11-12	J15 Pneumonia bacteriana não classificada em outra parte A41 Outras septicemias	2019-11-13	1	1	1	2019-11-12	2019-11-13	1	#REF!	2.735	87.438
91	0	2019-11-13	K92.2 Hemorragia gastrointestinal, sem outra especificação T18 Corpo estranho no aparelho digestivo	2019-11-15	2	0	0			0	#REF!	1.949	65.873
92	0	2019-11-13	I74 Embolia e trombose arteriais L08.9 Infecção localizada da pele e do tecido subcutâneo, não especificada A41 Outras septicemias	2019-12-27	44	0	1			0	#REF!	1.795	71.119
93	0	2019-11-13	I74 Embolia e trombose arteriais L08.9 Infecção localizada da pele e do tecido subcutâneo, não especificada	2019-11-22	9	1	1	2019-11-16	2019-11-18	2	#REF!	3.192	129.065
94	0	2019-11-13	R53 Mal estar, fadiga D64.9 Anemia não especificada C92Leucemia mielóide	2019-11-13	0	0	0			0	#REF!	1.915	61.492
95	0	2019-11-14	J15 Pneumonia bacteriana não classificada em outra parte A41 Outras septicemias	2019-11-15	1	0	0			0	#REF!	3.042	102.864
96	0	2019-11-14	I71 Aneurisma e dissecção da aorta	2019-11-19	5	0	0			0	#REF!	0.961	35.854
97	0	2019-11-14	R10 Abdome agudo K65 Peritonite A41 Outras septicemia	2019-12-10	26	0	0			0	#REF!	2.607	86.173
98	0	2019-11-14	R10 Abdome agudo K81Colecistite A41 Outras septicemia	2019-11-26	12	0	0			0	#REF!	2.883	94.564
99	0	2019-11-15	I74 Embolia e trombose arteriais L08.9 Infecção localizada da pele e do tecido subcutâneo, não especificada	2020-01-14	60	1	1	2019-12-03	2019-12-05	2	#REF!	2.899	114.097
100	1	2019-11-15	I74 Embolia e trombose arteriais L08.9 Infecção localizada da pele e do tecido subcutâneo, não especificada A41 Outras Septicemia	2019-12-22	37	0	0			0	#REF!	0.857	30.728
101	1	2019-11-15	C15 Neoplasia maligna do esôfago J15 Pneumonia bacteriana não classificada em outra parte A41 Outras septicemias	2019-11-20	5	0	0			0	#REF!	2.55	93.841
102	0	2019-11-15	A15.0 Tuberculose pulmonar	2019-11-15	0	0	0			0	#REF!	0.635	21.213
103	0	2019-11-17	I26 Embolia pulmonar J44.1 Doença pulmonar obstrutiva crônica com exacerbação aguda não especificada	2019-11-27	10	0	0			0	#REF!	2.333	98.116
104	0	2019-11-20	S06.5 Hemorragia subdural devida a traumatismo I61 Hemorragia intracerebral S09.8 Outros traumatismos especificados da cabeça W19 Queda sem especificação	2019-11-26	6	1	1	2019-11-21	2019-11-25	4	#REF!	1.706	59.382
105	0	2019-11-20	I74 Embolia e trombose arteriais L08.9 Infecção localizada da pele e do tecido subcutâneo, não especificada N17 Insuficiência renal aguda	2019-12-29	39	1	1	2019-12-03	2019-12-04	1	#REF!	1.612	61.921
106	0	2019-11-21	A09 Diarréia e gastroenterite de origem infecciosa presumível A41 Outras septicemias	2019-11-28	7	0	0			0	#REF!	3.369	95.953
108	0	2019-11-24	I74 Embolia e trombose arteriais	2019-12-24	30	0	1			0	#REF!	2.124	60.319
109	0	2019-11-25	I74 Embolia e trombose arteriais R57 Choque não classificado em outra parte	2019-12-11	16	1	1	2019-11-26	2019-11-29	3	#REF!	1.562	50
110	0	2019-11-26	I63 Infarto cerebral	2019-11-27	1	0	0			0	#REF!	0.848	39.987
111	0	2019-11-26	J44.1 Doença pulmonar obstrutiva crônica com exacerbação aguda não especificada J15 Pneumonia bacteriana não classificada em outra parte A41 Outras septicemia	2019-12-08	12	0	0			0	#REF!	1.839	74.377
113	0	2019-11-26	J94.0 Derrame quiloso ou quiliforme	2019-12-12	16	0	0			0	#REF!	1.03	42.137
114	0	2019-11-26	J01 Sinusite aguda A41 Outras septicemias	2019-12-05	9	1	0	2019-11-27	2019-11-28	1	#REF!	6.26	181.134
115	0	2019-11-26	I61 Hemorragia intracerebral	2019-12-05	9	1	0	2019-11-27	2019-11-28	1	#REF!	2.198	83.004
116	0	2019-11-27	A49.9 Infecção bacteriana não especificada	2019-12-06	9	0	0			0	#REF!	3.316	104.795
117	0	2019-11-27	I74 Embolia e trombose arteriais L08.9 Infecção localizada da pele e do tecido subcutâneo, não especificada N17 Insuficiência renal aguda	2019-12-16	19	0	1			0	#REF!	1.294	43.478
118	0	2019-11-27	I74 Embolia e trombose arteriais	2019-12-09	12	0	0			0	#REF!	3.026	107.078
119	0	2019-11-28	I74 Embolia e trombose arteriais L08.9 Infecção localizada da pele e do tecido subcutâneo, não especificada	2019-12-19	21	0	0			0	#REF!	0.877	28.242
120	0	2019-11-29	A09 Diarréia e gastroenterite de origem infecciosa presumível A41 Outras septicemias	2019-11-29	0	0	0			0	#REF!	3.381	124.799
121	0	2019-11-29	S06.5 Hemorragia subdural devida a traumatismo I61 Hemorragia intracerebral S09.8 Outros traumatismos especificados da cabeça W19 Queda sem especificação	2019-12-01	2	0	0			0	#REF!	4.385	155.583
122	0	2019-11-30	I26 Embolia pulmonar I82 Outra embolia e trombose venosas	2019-12-01	1	0	0			0	#REF!	2.566	100.129
123	0	2019-11-30	N39.0 Infecção do trato urinário de localização não especificada	2019-12-06	6	0	1			0	#REF!	2.211	89.426
124	0	2019-12-01	R10 Abdome agudo K81 Colecistite	2019-12-04	3	0	1			0	#REF!	0.963	36.822
125	0	2019-12-03	N39.0 Infecção do trato urinário de localização não especificada A41 Outras septicemias	2019-12-08	5	0	0			0	#REF!	3.36	119.122
126	0	2019-12-03	A41 Outras septicemias J15 Pneumonia bacteriana não classificada em outra parte	2019-12-03	0	0	0			0	#REF!	2.759	101.37
127	0	2019-12-04	A41 Outras septicemias J15 Pneumonia bacteriana não classificada em outra parte	2019-12-11	7	1	0	2019-12-04	2019-12-09	5	#REF!	2.996	109.808
129	0	2019-12-04	R31 Hematúria não especificada	2019-12-05	1	0	0			0	#REF!	2.623	91.966
130	1	2019-12-05	I74 Embolia e trombose arteriais L08.9 Infecção localizada da pele e do tecido subcutâneo, não especificada N17 Insuficiência renal aguda	2020-02-28	85	1	1	2020-01-30	2020-02-28	29	#REF!	0.849	26.558
131	0	2019-12-05	R10 Abdome agudo K46 - Hérnia Abdominal Não Especificada A04 Outras infecções intestinais bacterianas	2019-12-12	7	0	1			0	#REF!	5.006	191.558
132	1	2019-12-06	I50 Insuficiência cardíaca R57.0 Choque cardiogênico	2019-12-20	14	1	0	2019-12-07	2019-12-20	13	#REF!	1.98	74.217
133	0	2019-12-06	R31 Hematúria não especificada	2019-12-08	2	0	0			0	#REF!	0.807	36.236
134	0	2019-12-07	I71 Aneurisma e dissecção da aorta N17 Insuficiência renal aguda	2019-12-08	1	0	0			0	#REF!	0.726	33.258
135	0	2019-12-07	D64.9 Anemia não especificada K92.2 Hemorragia gastrointestinal, sem outra especificação	2019-12-10	3	0	0			0	#REF!	0.536	26.971
137	0	2019-12-08	A09 Diarréia e gastroenterite de origem infecciosa presumível N17 Insuficiência renal aguda	2019-12-09	1	0	0			0	#REF!	1.298	43.318
138	1	2019-12-09	I74 Embolia e trombose arteriais L08.9 Infecção localizada da pele e do tecido subcutâneo, não especificada	2019-12-23	14	1	1	2019-12-20	2019-12-23	3	#REF!	1.093	42.302
139	0	2019-12-10	B59 Pneumocistose A41 Outras septicemias	2019-12-13	3	0	0			0	#REF!	2.61	98.254
140	0	2019-12-10	A41 Outras septicemias J15 Pneumonia bacteriana não classificada em outra parte	2019-12-18	8	0	0			0	#REF!	2.648	96.075
141	0	2019-12-10	N17 Insuficiência renal aguda	2020-01-02	23	0	0			0	#REF!	1.89	66.459
142	0	2019-12-10	S09.8 Outros traumatismos especificados da cabeça S14 Traumatismo de nervos e da medula espinhal ao nível cervical W19 Queda sem especificação	2019-12-15	5	0	0			0	#REF!	1.697	65.494
143	0	2019-12-10	D69.3 Púrpura trombocitopênica idiopática	2019-12-16	6	0	0			0	#REF!	0.475	27.277
144	0	2019-12-11	R10 Abdome agudo K56.6 Outras formas de obstrução intestinal, e as não especificadas	2019-12-24	13	0	0			0	#REF!	1.113	43.764
145	0	2019-12-11	I74 Embolia e trombose arteriais L08.9 Infecção localizada da pele e do tecido subcutâneo, não especificada	2019-12-20	9	0	0			0	#REF!	0.88	28.456
146	0	2019-12-12	I74 Embolia e trombose arteriais L08.9 Infecção localizada da pele e do tecido subcutâneo, não especificada A41 Outras septicemias	2019-12-20	8	0	0			0	#REF!	2.635	95.468
147	0	2019-12-12	I50 Insuficiência cardíaca F05.9 Delirium não especificado	2019-12-12	0	0	0			0	#REF!	0.933	38.442
148	0	2019-12-12	J15 Pneumonia bacteriana não classificada em outra parte A41 Outras septicemias	2019-12-16	4	0	0			0	#REF!	2.008	90.036
149	0	2019-12-13	I84.8 Hemorróidas não especificadas com outras complicações	2019-12-18	5	0	0			0	#REF!	2.683	101.204
150	0	2019-12-14	R10 Dor abdominal e pélvica C22 Neoplasia maligna do fígado e das vias biliares intra-hepáticas	2019-12-14	0	0	0			0	#REF!	3.758	137.631
151	1	2019-12-14	J15 Pneumonia bacteriana não classificada em outra parte A41 Outras septicemias	2019-12-23	9	0	0			0	#REF!	2.693	96.883
152	0	2019-12-14	N17 Insuficiência renal aguda	2019-12-15	1	0	0			0	#REF!	1.231	53.719
153	0	2019-12-15	I63 Infarto cerebral	2020-01-14	30	1	1	2019-12-15	2019-12-15	0	#REF!	1.66	64.777
154	0	2019-12-16	R07.2 Dor precordial	2019-12-16	0	0	0			0	#REF!	2.078	75.145
155	0	2019-12-17	K92.2 Hemorragia gastrointestinal, sem outra especificação N17 Insuficiência renal aguda	2019-12-21	4	0	0			0	#REF!	5.563	220.689
156	0	2019-12-17	A41 Outras septicemias J15 Pneumonia bacteriana não classificada em outra parte	2019-12-27	10	0	0			0	#REF!	1.214	44.895
158	0	2019-12-17	A09 Diarréia e gastroenterite de origem infecciosa presumível A41 Outras septicemias	2019-12-20	3	1	0	2019-12-17	2019-12-20	3	#REF!	2.683	99.289
159	1	2020-01-03	C92 Leucemia mielóide	2020-01-08	5	1	1	2020-01-07	2020-01-08	1	#REF!	2.478	92.876
160	0	2020-01-03	N39.0 Infecção do trato urinário de localização não especificada I50 Insuficiência cardíaca A41 Outras septicemias	2019-01-10	-358	1	0	2020-01-03	2020-01-08	5	#REF!	3.236	127.208
161	0	2020-01-03	I74 Embolia e trombose arteriais	2020-01-13	10	1	1	2020-01-04	2020-01-11	7	#REF!	1.632	68.114
162	1	2020-01-04	I50 Insuficiência cardíaca	2020-01-14	10	0	0			0	#REF!	1.53	58.876
163	0	2020-01-04	E44 Desnutrição protéico-calórica de graus moderado e leve	2020-01-09	5	0	0			0	#REF!	1.027	40.869
164	0	2020-01-07	N39.0 Infecção do trato urinário de localização não especificada	2020-01-07	0	0	0			0	#REF!	2.117	68.55
165	0	2020-01-07	I50 Insuficiência cardíaca N17 Insuficiência renal aguda	2020-01-11	4	0	0			0	#REF!	1.496	55.787
166	1	2020-01-07	J15 Pneumonia bacteriana não classificada em outra parte A41 Outras septicemias	2020-01-14	7	1	0	2020-01-07	2020-01-09	2	#REF!	1	37.725
167	0	2020-01-07	R10 Abdome agudo K82 Colecistite	2020-01-07	0	0	0			0	#REF!	1.384	51.817
168	0	2020-01-08	J15 Pneumonia bacteriana não classificada em outra parte A41 Outras septicemias	2020-02-10	33	0	0			0	#REF!	1.826	70.899
169	0	2020-01-08	R13 Disfagia	2020-01-10	2	0	0			0	#REF!	1.675	71.734
170	0	2020-01-08	C83 Linfoma não-Hodgkin difuso	2020-01-19	11	0	0			0	#REF!	4.047	154.508
171	0	2020-01-09	R17 Icterícia não especificada C22 Neoplasia maligna do fígado e das vias biliares intra-hepáticas	2020-01-10	1	0	0			0	#REF!	2.34	98.171
173	0	2020-01-10	R25.3 Fasciculação G12.2 Doença do neurônio motor	2020-01-10	0	0	0			0	#REF!	2.385	94.641
174	0	2020-01-10	I743 EMBOLIA E TROMBOSE DE ARTERIAS DOS MEMBROS INFERIORES K518 OUTRAS COLITES ULCERATIVAS K573 DOENCA DIVERTICULAR DO INTESTINO GROSSO SEM PERFURACAO OU ABSCESSO	2020-03-01	51	1	0	2020-01-16	2020-01-18	2	#REF!	1.825	78.399
175	1	2020-01-10	I61 Hemorragia intracerebral S09.8 Outros traumatismos especificados da cabeça W19 Queda sem especificação	2020-01-25	15	1	1	2020-01-13	2020-01-24	11	#REF!	5.131	165.069
176	0	2020-01-10	J15 Pneumonia bacteriana não classificada em outra parte	2020-01-16	6	0	0			0	#REF!	4.191	170.014
177	0	2020-01-11	I63 Infarto cerebral	2020-01-11	0	0	0			0	#REF!	1.369	50.879
178	0	2020-01-12	J15 Pneumonia bacteriana não classificada em outra parte	2020-01-22	10	0	0			0	#REF!	1.525	54.143
179	0	2020-01-12	I63 Infarto cerebral	2020-01-14	2	0	0			0	#REF!	0.977	43.654
180	0	2020-01-12	I26 Embolia pulmonar	2020-01-24	12	1	0	2020-01-12	2020-01-14	2	#REF!	4.38	167.716
181	1	2020-01-14	L08.9 Infecção localizada da pele e do tecido subcutâneo, não especificada A41 Outras septicemias	2020-01-15	1	1	1	2020-01-15	2020-01-15	0	#REF!	3.802	158.868
182	0	2020-01-15	L08 Outras infecções localizadas da pele e do tecido subcutâneo I74 Embolia e trombose arteriais	2020-02-22	38	0	1			0	#REF!	3.594	138.073
184	0	2020-01-16	I26 Embolia pulmonar	2020-01-25	9	1	0	2020-01-17	2020-01-18	1	#REF!	2.248	90.495
185	1	2020-01-16	I71 Aneurisma e dissecção da aorta	2020-02-20	35	1	1	2020-02-10	2020-02-20	10	#REF!	2.298	68.978
186	0	2020-01-17	I63 Infarto cerebral	2020-01-20	3	0	0			0	#REF!	1.173	32.813
187	0	2020-01-20	I71 Aneurisma e dissecção da aorta I74 Embolia e trombose arteriais	2020-02-07	18	0	0			0	#REF!	0.75	25.249
188	0	2020-01-21	K83.0 Colangite A41 Outras Septicemia	2020-02-10	20	0	0			0	#REF!	0.924	39.187
189	0	2020-01-22	I74 Embolia e trombose arteriais L08 Outras infecções localizadas da pele e do tecido subcutâneo	2020-01-29	7	0	1			0	#REF!	1.233	41.58
190	0	2020-01-22	I63 Infarto cerebral	2020-01-31	9	0	0			0	#REF!	1.002	28.937
191	0	2020-01-22	H16.0 Úlcera de córnea A49 Infecção bacteriana de localização não especificada	2020-01-29	7	0	1			0	#REF!	0.738	24.447
197	0	2020-01-28	R31 Hematúria não especificada	2020-02-04	7	0	0			0	#REF!	2.045	64.968
198	0	2020-01-28	J15 Pneumonia bacteriana não classificada em outra parte A41 Outras septicemias	2020-02-01	4	1	0	2020-01-28	2020-01-31	3	#REF!	1.649	59.096
199	0	2020-01-28	A41 Outras septicemias N39.0 Infecção do trato urinário de localização não especificada	2020-01-29	1	0	0			0	#REF!	1.587	60.585
200	0	2020-01-30	H16.0 Úlcera de córnea A49 Infecção bacteriana de localização não especificada	2020-02-04	5	0	1			0	#REF!	0.888	28.59
201	0	2020-01-30	J81 Edema pulmonar, não especificado de outra forma N18.0 Doença renal em estádio final	2020-01-31	1	0	0			0	#REF!	0.918	29.766
202	1	2020-01-31	Hemorragia digestiva baixa	2020-03-03	32	1	1	2020-02-07	2020-03-03	25	#REF!	1.062	36.127
203	0	2020-02-01	Pielonefrite Tromboembolismo pulmonar (TEP)	2020-03-04	32	0	0			0	#REF!	4.173	158.467
205	0	2020-02-03	G45 Acidentes vasculares cerebrais isquêmicos transitórios e síndromes correlatas	2020-02-05	2	0	0			0	#REF!	4.299	157.532
206	0	2020-02-04	I63 Infarto cerebral	2020-02-05	1	0	0			0	#REF!	3.026	105.116
207	0	2020-02-06	R33 Retenção urinária N17Insuficiência renal aguda N40 Hiperplasia da próstata	2020-02-18	12	0	0			0	#REF!	4.364	175.119
208	0	2020-02-07	I50 Insuficiência cardíaca N17 Insuficiência renal aguda	2020-02-13	6	0	0			0	#REF!	1.283	36.876
209	0	2020-02-07	I600 HEMORRAGIA SUBARACNOIDE PROVENIENTE DO SIFAO E DA BIFURCACAO DA CAROTIDA	2020-03-05	27	1	0	2020-02-08	2020-02-20	12	#REF!	1.945	65.048
210	0	2020-02-11	S06.5 Hemorragia subdural devida a traumatismo I61 Hemorragia intracerebral S09.8 Outros traumatismos especificados da cabeça W19 Queda sem especificação	2020-02-17	6	0	1			0	#REF!	1.19	41.233
211	0	2020-02-13	I63 Infarto cerebral	2020-02-26	13	0	0			0	#REF!	0.688	24.099
212	0	2020-02-13	F051 DELIRIUM SOBREPOSTO A DEMENCIA CRISES CONVULSIVAS ULCERA GASTRICA HEMORRAGIA DIGESTIVA ALTA SINDROME DEMENCIAL CHOQUE SEPTICO DE FOCO PULMONAR	2020-03-20	36	0	0			0	#REF!	2.085	70.154
213	0	2020-02-13	R31 Hematúria não especificada	2020-02-15	2	0	0			0	#REF!	3.083	114.043
215	1	2020-02-16	I74 Embolia e trombose arteriais	2020-02-22	6	1	1	2020-02-18	2020-02-21	3	#REF!	1.634	58.179
216	0	2020-02-18	M00.9 Artrite piogênica, não especificada	2020-02-28	10	0	0			0	#REF!	2.448	99.877
219	0	2020-02-20	N390 INFECCAO DO TRATO URINARIO DE LOCALIZACAO NAO ESPECIFICADA	2020-02-23	3	0	0			0	#REF!	10.043	377.567
221	0	2020-02-21	L97 ULCERA DOS MEMBROS INFERIORES NAO CLASSIFICADA EM OUTRA PARTE	2020-03-05	13	0	0			0	#REF!	1.249	52.432
224	0	2020-02-28	B027 HERPES ZOSTER DISSEMINADO D469 SINDROME MIELODISPLASICA, NAO ESPECIFICADA	2020-03-04	5	0	0			0	#REF!	0.756	32.1
225	0	2020-02-29	I500 INSUFICIENCIA CARDIACA CONGESTIVA	2020-03-10	10	0	0			0	#REF!	0.91	29.205
226	0	2020-02-29	I639 INFARTO CEREBRAL NAO ESPECIFICADO	2020-03-04	4	0	0			0	#REF!	0.776	22.816
227	1	2020-02-29	D469 SINDROME MIELODISPLASICA, NAO ESPECIFICADA	2020-03-03	3	1	1	2020-03-01	2020-03-03	2	#REF!	1.007	30.808
228	0	2020-03-01	J949 AFECCAO PLEURAL NAO ESPECIFICADA	2020-03-04	3	0	0			0	#REF!	0.942	29.873
230	0	2020-03-04	I779 AFECCOES DE ARTERIAS E ARTERIOLAS, NAO ESPECIFICADAS	2020-03-12	8	0	0			0	#REF!	1.309	40.003
231	1	2020-03-05	I743 EMBOLIA E TROMBOSE DE ARTERIAS DOS MEMBROS INFERIORES	2020-03-11	6	0	1			0	#REF!	0.914	28.216
232	0	2020-03-10	I64 ACIDENTE VASCULAR ENCEFALICO ISQUEMICO	2020-03-11	1	1	0	2020-10-09	2020-10-10	1	#REF!	1.817	55.56
233	0	2020-03-10	I21 Infarto agudo do miocárdico I46 Parada cardiorrespiratoria revertida	2020-03-29	19	1	1	2020-03-13	2020-03-29	16	#REF!	1.039	40.19
234	0	2020-03-10	I500 INSUFICIENCIA CARDIACA CONGESTIVA A46 ERISIPELA	2020-03-26	16	0	0			0	#REF!	1.089	39.545
235	0	2020-03-11	I739 DOENCAS VASCULARES PERIFERICAS NAO ESPECIFICADA	2020-03-26	15	0	0			0	#REF!	1.732	62.964
236	0	2020-03-11	N189 INSUFICIENCIA RENAL CRONICA NAO ESPECIFICADA	2020-03-15	4	0	0			0	#REF!	0.695	26.826

## Sheet: S100
0.255	0.097		0.214	0.2745		UTI	Não UTI	0.21	0.219
0.183	0.136					0.255	0.183
0.169	0.164					0.159	0.169
0.472	0.21					0.097	0.472
0.159	0.134					0.162	0.401
0.401	0.103					0.148	0.166
0.166	0.122					0.164	0.142
0.142	0.397					0.146	0.136
0.162	0.193					0.186	0.211
0.211	0.525					0.12	0.268
0.268	0.145					0.147	0.146
0.146	0.16					0.197	0.149
0.149	0.154					0.21	0.166
0.148	4.663					0.134	0.104
0.166	0.119					0.222	0.146
0.104	0.273					0.157	0.154
0.146	0.183					0.103	0.183
0.154	0.314					0.395	0.182
0.183	0.393					0.116	0.076
0.146	0.275					0.161	0.154
0.182	0.414					0.122	0.133
0.186	0.232					0.247	0.225
0.12	0.11					0.14	0.151
0.147	0.093					0.359	0.632
0.076	0.145					0.145	0.13
0.197	0.11					0.16	0.404
0.154	0.066					0.12	0.136
0.133	0.192					0.198	0.108
0.225						0.112	0.243
0.151						0.191	0.215
0.632						0.162	0.26
0.222						0.117	0.157
0.13						0.192	0.158
0.404						0.216	0.397
0.136						0.119	0.193
0.108						0.273	0.152
0.157						0.183	0.167
0.243						0.214	0.13
0.215						0.177	0.281
0.395						0.393	0.301
0.116						0.186	0.525
0.26						0.181	0.168
0.161						0.414	0.145
0.157						0.214	0.114
0.158						0.232	0.151
0.247						0.282	0.097
0.152						0.11	0.27
0.14						0.144	0.185
0.167						0.093	0.208
0.13						0.203	0.099
0.281						0.145	0.134
0.301						0.201	0.154
0.168						0.11	4.663
0.359						0.066	0.084
0.145						0.141	0.327
0.114						0.185	0.184
0.151							0.38
0.097							0.169
0.12							0.18
0.27							0.197
0.185							0.169
0.208							0.133
0.099							0.186
0.134							0.096
0.198							0.145
0.084							0.355
0.327							0.173
0.112							0.079
0.191							0.091
0.184							0.194
0.38							0.216
0.162							0.467
0.169							0.207
0.18							0.242
0.197							0.13
0.117							0.157
0.192							0.357
0.169							0.165
0.133							0.146
0.186							0.239
0.096							0.114
0.145							0.166
0.355							0.141
0.173							0.093
0.079							0.129
0.091							0.197
0.194							0.149
0.216							0.149
0.216							0.389
0.467							0.314
0.207							0.21
0.242							0.216
0.13							0.177
0.157							0.188
0.357							0.275
0.165							0.388
0.146							0.38
0.239							0.208
0.114							0.102
0.166							0.184
0.141							0.137
0.093							0.225
0.129							0.854
0.197							0.221
0.149							0.111
0.149							0.212
0.389							0.109
0.21							0.609
0.214							0.083
0.216							0.219
0.177							0.199
0.188							0.27
0.177							0.118
0.186							0.205
0.181							0.112
0.388							0.117
0.38							0.073
0.208							0.165
0.102							0.196
0.184							0.09
0.137							0.106
0.225							0.398
0.854							0.347
0.221							0.176
0.214							0.122
0.111							0.141
0.212							0.16
0.109							0.096
0.609							0.083
0.282							0.154
0.083							0.139
0.144							0.118
0.219							0.167
0.199							0.134
0.27							0.115
0.118							0.123
0.205							0.192
0.112							0.169
0.117							0.278
0.203							0.134
0.073
0.165
0.196
0.09
0.106
0.398
0.347
0.176
0.201
0.122
0.141
0.16
0.096
0.083
0.154
0.139
0.118
0.167
0.134
0.115
0.123
0.141
0.185
0.169
0.278
0.134

## Sheet: NSE
0.874	1.273	2.622	2.804			1.273	1.519		2.6515	2.65725
0.743	0.911					0.874	3.645
1.079	1.519					0.743	1.648
0.798	1.701					1.079	1.443
1.719	3.836					0.911	1.102
0.783	1.648					0.798	2.016
3.645	2.662					1.719	2.918
1.426	4.393					0.783	1.902
1.279	0.643					1.701	4.068
4.111	2.554					1.426	1.488
1.581	1.046					1.279	1.442
2.156	1.443					4.111	2.735
2.895	1.102					1.581	0.857
1.598	1.791					3.836	2.55
3.368	1.115					2.156	0.849
1.185	2.016					2.895	1.98
1.257	1.683					1.598	1.093
2.155	7.521					3.368	2.693
1.526	4.67					1.185	2.478
1.406	2.918					2.662	1.53
1.356	0.88					1.257	1
2.514	0.976					4.393	5.131
6.016	1.091					0.643	3.802
0.744	2.804					2.554	2.298
1.36	2.735					2.155	1.062
5.552	3.192					1.046	1.634
2.622	2.899					1.526	1.007
2.141	1.706					1.406	0.914
1.157	1.612					1.356
1.672	1.562					2.514
2.307	6.26					6.016
2.273	2.198					1.791
1.902	2.996					0.744
4.068	0.849					1.36
3.337	1.98					5.552
1.214	1.093					2.622
1.782	1.66					1.115
1.317	2.683					2.141
2.003	2.478					1.157
1.488	3.236					1.683
0.699	1.632					7.521
1.442	1					1.672
1.913	1.825					4.67
1.949	5.131					2.307
1.795	4.38					2.273
1.915	3.802					0.88
3.042	2.248					3.337
0.961	2.298					0.976
2.607	1.649					1.214
2.883	1.062					1.782
0.857	1.945					1.317
2.55	1.634					2.003
0.635	1.007					0.699
2.333	1.817					1.091
3.369	1.039					2.804
2.124						1.913
0.848						1.949
1.839						1.795
1.03						3.192
3.316						1.915
1.294						3.042
3.026						0.961
0.877						2.607
3.381						2.883
4.385						2.899
2.566						0.635
2.211						2.333
0.963						1.706
3.36						1.612
2.759						3.369
2.623						2.124
5.006						1.562
0.807						0.848
0.726						1.839
0.536						1.03
1.298						6.26
2.61						2.198
2.648						3.316
1.89						1.294
1.697						3.026
0.475						0.877
1.113						3.381
0.88						4.385
2.635						2.566
0.933						2.211
2.008						0.963
2.683						3.36
3.758						2.759
2.693						2.996
1.231						2.623
2.078						5.006
5.563						0.807
1.214						0.726
1.53						0.536
1.027						1.298
2.117						2.61
1.496						2.648
1.384						1.89
1.826						1.697
1.675						0.475
4.047						1.113
2.34						0.88
2.385						2.635
4.191						0.933
1.369						2.008
1.525						2.683
0.977						3.758
3.594						1.231
1.173						1.66
0.75						2.078
0.924						5.563
1.233						1.214
1.002						2.683
0.738						3.236
2.045						1.632
1.587						1.027
0.888						2.117
0.918						1.496
4.173						1.384
4.299						1.826
3.026						1.675
4.364						4.047
1.283						2.34
1.19						2.385
0.688						1.825
2.085						4.191
3.083						1.369
2.448						1.525
10.043						0.977
1.249						4.38
0.756						3.594
0.91						2.248
0.776						1.173
0.942						0.75
1.309						0.924
0.914						1.233
1.089						1.002
1.732						0.738
0.695						2.045
						1.649
						1.587
						0.888
						0.918
						4.173
						4.299
						3.026
						4.364
						1.283
						1.945
						1.19
						0.688
						2.085
						3.083
						2.448
						10.043
						1.249
						0.756
						0.91
						0.776
						0.942
						1.309
						1.817
						1.039
						1.089
						1.732
						0.695

## Sheet: TAU
Morte
68.527	43.043	93.5998	98.1918			37.767	43.043	96.883	99.289
112.89	37.767					24.955	38.014
53.563	24.955					43.32	68.527
53.47	43.32					31.843	58.715
46.356	38.014					58.777	123.688
69.051	31.843					32.399	53.563
96.107	58.777					112.89	105.12
73.463	32.399					41.932	141.428
150.123	58.715					46.159	28.512
50.941	41.932					113.692	80.959
55.229	46.159					49.46	42.055
87.438	113.692					83.197	53.47
30.728	49.46					99.809	46.356
93.841	123.688					59.27	65.842
26.558	83.197					97.033	34.898
74.217	99.809					44.215	69.051
42.302	59.27					49.583	54.828
96.883	97.033					82.556	204.828
92.876	44.215					52.884	141.644
58.876	105.12					49.721	96.107
37.725	49.583					48.102	33.016
165.069	141.428					76.084	40.667
158.868	28.512					219.503	40.605
68.978	80.959					32.152	86.574
36.127	82.556					53.168	87.438
58.179	42.055					152.534	129.065
30.808	52.884					102.886	114.097
28.216	49.721					74.696	59.382
	48.102					43.413	61.921
	76.084					56.895	50
	219.503					75.097	181.134
	65.842					79.293	83.004
	32.152					73.463	109.808
	53.168					150.123	26.558
	152.534					104.499	74.217
	102.886					46.004	42.302
	34.898					57.19	64.777
	74.696					46.128	99.289
	43.413					59.27	92.876
	54.828					50.941	127.208
	204.828					29.992	68.114
	56.895					55.229	37.725
	141.644					63.418	78.399
	75.097					65.873	165.069
	79.293					71.119	167.716
	33.016					61.492	158.868
	104.499					102.864	90.495
	40.667					35.854	68.978
	46.004					86.173	59.096
	57.19					94.564	36.127
	46.128					30.728	65.048
	59.27					93.841	58.179
	29.992					21.213	30.808
	40.605					98.116	55.56
	86.574					95.953	40.19
	63.418					60.319
	65.873					39.987
	71.119					74.377
	129.065					42.137
	61.492					104.795
	102.864					43.478
	35.854					107.078
	86.173					28.242
	94.564					124.799
	114.097					155.583
	21.213					100.129
	98.116					89.426
	59.382					36.822
	61.921					119.122
	95.953					101.37
	60.319					91.966
	50					191.558
	39.987					36.236
	74.377					33.258
	42.137					26.971
	181.134					43.318
	83.004					98.254
	104.795					96.075
	43.478					66.459
	107.078					65.494
	28.242					27.277
	124.799					43.764
	155.583					28.456
	100.129					95.468
	89.426					38.442
	36.822					90.036
	119.122					101.204
	101.37					137.631
	109.808					96.883
	91.966					53.719
	191.558					75.145
	36.236					220.689
	33.258					44.895
	26.971					58.876
	43.318					40.869
	98.254					68.55
	96.075					55.787
	66.459					51.817
	65.494					70.899
	27.277					71.734
	43.764					154.508
	28.456					98.171
	95.468					94.641
	38.442					170.014
	90.036					50.879
	101.204					54.143
	137.631					43.654
	53.719					138.073
	64.777					32.813
	75.145					25.249
	220.689					39.187
	44.895					41.58
	99.289					28.937
	127.208					24.447
	68.114					64.968
	40.869					60.585
	68.55					28.59
	55.787					29.766
	51.817					158.467
	70.899					157.532
	71.734					105.116
	154.508					175.119
	98.171					36.876
	94.641					41.233
	78.399					24.099
	170.014					70.154
	50.879					114.043
	54.143					99.877
	43.654					377.567
	167.716					52.432
	138.073					32.1
	90.495					29.205
	32.813					22.816
	25.249					29.873
	39.187					40.003
	41.58					28.216
	28.937					39.545
	24.447					62.964
	64.968					26.826
	59.096
	60.585
	28.59
	29.766
	158.467
	157.532
	105.116
	175.119
	36.876
	65.048
	41.233
	24.099
	70.154
	114.043
	99.877
	377.567
	52.432
	32.1
	29.205
	22.816
	29.873
	40.003
	55.56
	40.19
	39.545
	62.964
	26.826
