# Supplementary material for: Brain injury biomarkers do not predict delirium in acutely ill older patients: a prospective cohort study
Source: Sci Rep. 2023 Mar 27;13:4964. doi: 10.1038/s41598-023-32070-0 (PMC10041516; doi:10.1038/s41598-023-32070-0)
Supplement: Supplementary file 2 — Supplementary Information 2. [file 41598_2023_32070_MOESM2_ESM.xlsx]

## Sheet: S100B
CAM Positivo			CAM Negativo			CAM NEGATIVO		CAM POSITIVO				TOTAL
8	0.255	0.2245	20	0.472	0.214	48	0.21	48C	0.187			0.255
12	0.183		21	0.159		55	0.222	55C	0.229			0.183	0.134
23	0.401		25	0.142		69	0.116	69C	0.123			0.401
53	0.151		26	0.136		77	0.247	77D	0.217			0.151
75	0.397		27	0.162		86	0.359	86C	0.315			0.397
147	0.197		28	0.211		108	0.38	108C	0.229			0.197
162	0.275		30	0.146		143	0.166	143D	0.148			0.275
175	0.232		32	0.149		169	0.137	169D	0.095			0.232
215	0.11		33	0.148		22	0.097	22C	0.117			0.11
226	0.134		41	0.182		50	0.134	50C	0.118			0.134
227	0.066		42	0.186		62	0.103	62D	0.103			0.066
37	0.146		44	0.147		76	0.193	76D	0.166			0.146
38	0.154		46	0.197		92	0.097	92C	0.225			0.154
39	0.183		52	0.225		99	0.198	99C	0.148			0.183
71	0.161		56	0.13		100	0.154	100C	0.15			0.161
74	0.122		61	0.157		105	0.191	105C	0.209			0.122
101	4.663		63	0.243		111	0.18	111D	0.203			4.663
126	0.216		65	0.215		119	0.096	119C	0.116			0.216
140	0.146		70	0.26		130	0.119	130C	0.142			0.146
146	0.129		72	0.157		182	0.083	182C	0.104			0.129
151	0.314		78	0.152		203	0.09	203D	0.084			0.314
158	0.177		80	0.167								0.177
181	0.11		82	0.281		0.204		0.213				0.11
212	0.16		83	0.301								0.16
164	0.38		84	0.525								0.38
48	0.21		85	0.168								0.21
55	0.222		87	0.145								0.222
69	0.116		88	0.145								0.116
77	0.247		91	0.151								0.247
86	0.359		94	0.27								0.359
108	0.38		96	0.208								0.38
143	0.166		103	0.327								0.166
169	0.137		110	0.169								0.137
22	0.097		113	0.197								0.097
50	0.134		115	0.192								0.134
62	0.103		118	0.186								0.103
76	0.193		121	0.355								0.193
92	0.097		122	0.173								0.097
99	0.198		129	0.467								0.198
100	0.154		133	0.242								0.154
105	0.191		134	0.13								0.191
111	0.18		135	0.157								0.18
119	0.096		141	0.239								0.096
130	0.119		142	0.114								0.119
182	0.083		144	0.141								0.083
203	0.09		149	0.149								0.09
			150	0.389								0.472
			152	0.21								0.159
			153	0.214								0.142
			154	0.216								0.136
			155	0.177								0.162
			159	0.393								0.211
			161	0.181								0.146
			163	0.388								0.149
			165	0.208								0.148
			170	0.225								0.182
			1714	0.854								0.186
			173	0.221								0.147
			174	0.214								0.197
			177	0.212								0.225
			179	0.609								0.13
			180	0.282								0.157
			184	0.144								0.243
			185	0.093								0.215
			186	0.219								0.26
			187	0.199								0.157
			190	0.205								0.152
			197	0.117								0.167
			201	0.196								0.281
			202	0.145								0.301
			205	0.106								0.525
			206	0.398								0.168
			207	0.347								0.145
			208	0.176								0.145
			209	0.201								0.151
			210	0.122								0.27
			211	0.141								0.208
			213	0.096								0.327
			221	0.139								0.169
			225	0.167								0.197
			230	0.123								0.192
			231	0.192								0.186
			232	0.141								0.355
			233	0.185								0.173
			235	0.278								0.467
			236	0.134								0.242
			124	0.091								0.13
			167	0.102								0.157
			45	0.076								0.239
			104	0.112								0.114
			109	0.162								0.141
			132	0.273								0.149
			228	0.115								0.389
			24	0.166								0.21
			29	0.268								0.214
			35	0.104								0.216
			36	0.164								0.177
			43	0.12								0.393
			47	0.154								0.181
			58	0.136								0.388
			66	0.395								0.208
			73	0.158								0.225
			79	0.14								0.854
			90	0.16								0.221
			95	0.185								0.214
			97	0.099								0.212
			98	0.134								0.609
			106	0.184								0.282
			114	0.117								0.144
			120	0.145								0.093
			125	0.194								0.219
			127	0.216								0.199
			139	0.165								0.205
			148	0.149								0.117
			156	0.188								0.196
			160	0.186								0.145
			166	0.414								0.106
			188	0.27								0.398
			198	0.203								0.347
			199	0.073								0.176
			40	0.146								0.201
			57	0.404								0.122
			168	0.184								0.141
			224	0.118								0.096
			234	0.169								0.139
			34	0.166								0.167
			49	0.133								0.123
			54	0.632								0.192
			59	0.108								0.141
			81	0.13								0.185
			89	0.114								0.278
			93	0.12								0.134
			102	0.084								0.091
			116	0.169								0.102
			117	0.133								0.076
			123	0.079								0.112
			131	0.207								0.162
			137	0.357								0.273
			145	0.093								0.115
			176	0.111								0.166
			178	0.109								0.268
			189	0.118								0.104
			191	0.112								0.164
			200	0.165								0.12
			216	0.083								0.154
			219	0.154								0.136
			18	0.169								0.395
			138	0.183								0.158
												0.14
												0.16
												0.185
												0.099
												0.134
												0.184
												0.117
												0.145
												0.194
												0.216
												0.165
												0.149
												0.188
												0.186
												0.414
												0.27
												0.203
												0.073
												0.146
												0.404
												0.184
												0.118
												0.169
												0.166
												0.133
												0.632
												0.108
												0.13
												0.114
												0.12
												0.084
												0.169
												0.133
												0.079
												0.207
												0.357
												0.093
												0.111
												0.109
												0.118
												0.112
												0.165
												0.083
												0.154
												0.169
												0.183

## Sheet: ENOLASE
CAM Positivo			CAM Negativo			CAM Negativo		CAM Positivo			TOTAL
8	1.273	2.7095	20	1.079	2.619	48	1.443	48C	0.614		1.273	2.6515
12	0.874		21	0.911		55	1.791	55C	0.759		0.874
23	0.798		25	0.783		69	7.521	69C	7.001		0.798
53	2.514		26	3.645		77	0.88	77D	1.746		2.514
75	1.902		27	1.701		86	1.091	86C	1.508		1.902
147	0.933		28	1.426		108	2.124	108C	1.733		0.933
162	1.53		30	4.111		143	0.475	143D	0.535		1.53
175	5.131		32	1.581		169	1.675	169D	2.647		5.131
215	1.634		33	3.836		22	1.519	22C	1.553		1.634
226	0.776		41	1.257		50	1.102	50C	5.336		0.776
227	1.007		42	4.393		62	2.016	62D	3.236		1.007
37	1.598		44	2.554		76	4.068	76D	5.252		1.598
38	3.368		46	1.046		92	1.795	92C	1.308		3.368
39	1.185		52	1.356		99	2.899	99C	1.675		1.185
71	4.67		56	0.744		100	0.857	100C	3.437		4.67
74	2.918		61	1.115		105	1.612	105C	1.261		2.918
101	2.55		63	2.141		111	1.839	111D	1.234		2.55
126	2.759		65	1.157		119	0.877	119C	1.1		2.759
140	2.648		70	1.672		130	0.849	130C	3.557		2.648
146	2.635		72	2.307		182	3.594	182C	2.529		2.635
151	2.693		78	3.337		203	4.173	203D	5.402		2.693
158	2.683		80	1.214							2.683
181	3.802		82	1.317			2.5115		3.497		3.802
212	2.085		83	2.003							2.085
164	2.117		84	1.488							2.117
48	1.443		85	0.699							1.443
55	1.791		87	1.442							1.791
69	7.521		88	2.804							7.521
77	0.88		91	1.949							0.88
86	1.091		94	1.915							1.091
108	2.124		96	0.961							2.124
143	0.475		103	2.333							0.475
169	1.675		110	0.848							1.675
22	1.519		113	1.03							1.519
50	1.102		115	2.198							1.102
62	2.016		118	3.026							2.016
76	4.068		121	4.385							4.068
92	1.795		122	2.566							1.795
99	2.899		129	2.623							2.899
100	0.857		133	0.807							0.857
105	1.612		134	0.726							1.612
111	1.839		135	0.536							1.839
119	0.877		141	1.89							0.877
130	0.849		142	1.697							0.849
182	3.594		144	1.113							3.594
203	4.173		149	2.683							4.173
			150	3.758							1.079
			152	1.231							0.911
			153	1.66							0.783
			154	2.078							3.645
			155	5.563							1.701
			159	2.478							1.426
			161	1.632							4.111
			163	1.027							1.581
			165	1.496							3.836
			170	4.047							1.257
			1714	2.34							4.393
			173	2.385							2.554
			174	1.825							1.046
			177	1.369							1.356
			179	0.977							0.744
			180	4.38							1.115
			184	2.248							2.141
			185	2.298							1.157
			186	1.173							1.672
			187	0.75							2.307
			190	1.002							3.337
			197	2.045							1.214
			201	0.918							1.317
			202	1.062							2.003
			205	4.299							1.488
			206	3.026							0.699
			207	4.364							1.442
			208	1.283							2.804
			209	1.945							1.949
			210	1.19							1.915
			211	0.688							0.961
			213	3.083							2.333
			221	1.249							0.848
			225	0.91							1.03
			230	1.309							2.198
			231	0.914							3.026
			232	1.817							4.385
			233	1.039							2.566
			235	1.732							2.623
			236	0.695							0.807
			124	0.963							0.726
			167	1.384							0.536
			45	2.155							1.89
			104	1.706							1.697
			109	1.562							1.113
			132	1.98							2.683
			228	0.942							3.758
			24	1.719							1.231
			29	1.279							1.66
			35	2.895							2.078
			36	1.648							5.563
			43	0.643							2.478
			47	1.526							1.632
			58	5.552							1.027
			66	1.683							1.496
			73	2.273							4.047
			79	0.976							2.34
			90	2.735							2.385
			95	3.042							1.825
			97	2.607							1.369
			98	2.883							0.977
			106	3.369							4.38
			114	6.26							2.248
			120	3.381							2.298
			125	3.36							1.173
			127	2.996							0.75
			139	2.61							1.002
			148	2.008							2.045
			156	1.214							0.918
			160	3.236							1.062
			166	1							4.299
			188	0.924							3.026
			198	1.649							4.364
			199	1.587							1.283
			40	2.662							1.945
			57	1.36							1.19
			168	1.826							0.688
			224	0.756							3.083
			234	1.089							1.249
			34	2.156							0.91
			49	1.406							1.309
			54	6.016							0.914
			59	2.622							1.817
			81	1.782							1.039
			89	1.913							1.732
			93	3.192							0.695
			102	0.635							0.963
			116	3.316							1.384
			117	1.294							2.155
			123	2.211							1.706
			131	5.006							1.562
			137	1.298							1.98
			145	0.88							0.942
			176	4.191							1.719
			178	1.525							1.279
			189	1.233							2.895
			191	0.738							1.648
			200	0.888							0.643
			216	2.448							1.526
			219	10.043							5.552
			18	0.743							1.683
			138	1.093							2.273
											0.976
											2.735
											3.042
											2.607
											2.883
											3.369
											6.26
											3.381
											3.36
											2.996
											2.61
											2.008
											1.214
											3.236
											1
											0.924
											1.649
											1.587
											2.662
											1.36
											1.826
											0.756
											1.089
											2.156
											1.406
											6.016
											2.622
											1.782
											1.913
											3.192
											0.635
											3.316
											1.294
											2.211
											5.006
											1.298
											0.88
											4.191
											1.525
											1.233
											0.738
											0.888
											2.448
											10.043
											0.743
											1.093

## Sheet: TAU
CAM Positivo			CAM Negativo			CAM Negativo		CAM Positivo				TOTAL
8	43.043	96.9205	20	43.32	97.5752	48	53.47	48C	28.542			43.043	96.9205
12	37.767		21	38.014		55	65.842	55C	30.918			37.767
23	31.843		25	32.399		69	204.828	69C	219.235			31.843
53	76.084		26	112.89		77	33.016	77D	71.478			76.084
75	73.463		27	58.715		86	40.605	86C	63.508			73.463
147	38.442		28	41.932		108	60.319	108C	64.391			38.442
162	58.876		30	113.692		143	27.277	143D	28.736			58.876
175	165.069		32	49.46		169	71.734	169D	84.454			165.069
215	58.179		33	123.688		22	68.527	22C	56.895			58.179
226	22.816		41	49.583		50	46.356	50C	133.376			22.816
227	30.808		42	141.428		62	69.051	62D	87.654			30.808
37	59.27		44	80.959		76	150.123	76D	141.829			59.27
38	97.033		46	42.055		92	71.119	92C	46.936			97.033
39	44.215		52	48.102		99	114.097	99C	64.832			44.215
71	141.644		56	32.152		100	30.728	100C	140.086			141.644
74	96.107		61	34.898		105	61.921	105C	47.432			96.107
101	93.841		63	74.696		111	74.377	111D	47.956			93.841
126	101.37		65	43.413		119	28.242	119C	37.838			101.37
140	96.075		70	56.895		130	26.558	130C	122.169			96.075
146	95.468		72	75.097		182	138.073	182C	93.061			95.468
151	96.883		78	104.499		203	158.467	203D	221.922			96.883
158	99.289		80	46.004								99.289
181	158.868		82	46.128		94.237		127.773				158.868
212	70.154		83	59.27								70.154
164	68.55		84	50.941								68.55
48	53.47		85	29.992								53.47
55	65.842		87	55.229								65.842
69	204.828		88	86.574								204.828
77	33.016		91	65.873								33.016
86	40.605		94	61.492								40.605
108	60.319		96	35.854								60.319
143	27.277		103	98.116								27.277
169	71.734		110	39.987								71.734
22	68.527		113	42.137								68.527
50	46.356		115	83.004								46.356
62	69.051		118	107.078								69.051
76	150.123		121	155.583								150.123
92	71.119		122	100.129								71.119
99	114.097		129	91.966								114.097
100	30.728		133	36.236								30.728
105	61.921		134	33.258								61.921
111	74.377		135	26.971								74.377
119	28.242		141	66.459								28.242
130	26.558		142	65.494								26.558
182	138.073		144	43.764								138.073
203	158.467		149	101.204								158.467
			150	137.631								43.32
			152	53.719								38.014
			153	64.777								32.399
			154	75.145								112.89
			155	220.689								58.715
			159	92.876								41.932
			161	68.114								113.692
			163	40.869								49.46
			165	55.787								123.688
			170	154.508								49.583
			1714	98.171								141.428
			173	94.641								80.959
			174	78.399								42.055
			177	50.879								48.102
			179	43.654								32.152
			180	167.716								34.898
			184	90.495								74.696
			185	68.978								43.413
			186	32.813								56.895
			187	25.249								75.097
			190	28.937								104.499
			197	64.968								46.004
			201	29.766								46.128
			202	36.127								59.27
			205	157.532								50.941
			206	105.116								29.992
			207	175.119								55.229
			208	36.876								86.574
			209	65.048								65.873
			210	41.233								61.492
			211	24.099								35.854
			213	114.043								98.116
			221	52.432								39.987
			225	29.205								42.137
			230	40.003								83.004
			231	28.216								107.078
			232	55.56								155.583
			233	40.19								100.129
			235	62.964								91.966
			236	26.826								36.236
			124	36.822								33.258
			167	51.817								26.971
			45	82.556								66.459
			104	59.382								65.494
			109	50								43.764
			132	74.217								101.204
			228	29.873								137.631
			24	58.777								53.719
			29	46.159								64.777
			35	99.809								75.145
			36	53.563								220.689
			43	28.512								92.876
			47	52.884								68.114
			58	152.534								40.869
			66	54.828								55.787
			73	79.293								154.508
			79	40.667								98.171
			90	87.438								94.641
			95	102.864								78.399
			97	86.173								50.879
			98	94.564								43.654
			106	95.953								167.716
			114	181.134								90.495
			120	124.799								68.978
			125	119.122								32.813
			127	109.808								25.249
			139	98.254								28.937
			148	90.036								64.968
			156	44.895								29.766
			160	127.208								36.127
			166	37.725								157.532
			188	39.187								105.116
			198	59.096								175.119
			199	60.585								36.876
			40	105.12								65.048
			57	53.168								41.233
			168	70.899								24.099
			224	32.1								114.043
			234	39.545								52.432
			34	83.197								29.205
			49	49.721								40.003
			54	219.503								28.216
			59	102.886								55.56
			81	57.19								40.19
			89	63.418								62.964
			93	129.065								26.826
			102	21.213								36.822
			116	104.795								51.817
			117	43.478								82.556
			123	89.426								59.382
			131	191.558								50
			137	43.318								74.217
			145	28.456								29.873
			176	170.014								58.777
			178	54.143								46.159
			189	41.58								99.809
			191	24.447								53.563
			200	28.59								28.512
			216	99.877								52.884
			219	377.567								152.534
			18	24.955								54.828
			138	42.302								79.293
												40.667
												87.438
												102.864
												86.173
												94.564
												95.953
												181.134
												124.799
												119.122
												109.808
												98.254
												90.036
												44.895
												127.208
												37.725
												39.187
												59.096
												60.585
												105.12
												53.168
												70.899
												32.1
												39.545
												83.197
												49.721
												219.503
												102.886
												57.19
												63.418
												129.065
												21.213
												104.795
												43.478
												89.426
												191.558
												43.318
												28.456
												170.014
												54.143
												41.58
												24.447
												28.59
												99.877
												377.567
												24.955
												42.302
